# Supplementary material for: Isolation of the side population from neurogenic niches enriches for endothelial cells
Source: PLoS One. 2022 Jan 19;17(1):e0250752. doi: 10.1371/journal.pone.0250752 (PMC8769340; doi:10.1371/journal.pone.0250752)
Supplement: S1 File — (ZIP) [file pone.0250752.s003.zip]

Archive with 14 entries (11 files):
- Raw files for PLOSOne/
- Raw files for PLOSOne/.DS_Store
- __MACOSX/
- __MACOSX/Raw files for PLOSOne/
- __MACOSX/Raw files for PLOSOne/._.DS_Store
- Raw files for PLOSOne/Cell Lines.zip
- __MACOSX/Raw files for PLOSOne/._Cell Lines.zip
- Raw files for PLOSOne/SGZ.zip
- __MACOSX/Raw files for PLOSOne/._SGZ.zip
- Raw files for PLOSOne/SVZ.zip
- __MACOSX/Raw files for PLOSOne/._SVZ.zip
- Raw files for PLOSOne/Titration.zip
- __MACOSX/Raw files for PLOSOne/._Titration.zip
- __MACOSX/._Raw files for PLOSOne
